# Supplementary material for: Large-Scale Genotyping-by-Sequencing Indicates High Levels of Gene Flow in the Deep-Sea Octocoral Swiftia simplex (Nutting 1909) on the West Coast of the United States
Source: PLoS One. 2016 Oct 31;11(10):e0165279. doi: 10.1371/journal.pone.0165279 (PMC5087884; doi:10.1371/journal.pone.0165279)
Supplement: S2 Table — (XLSX) [file pone.0165279.s003.xlsx]

## Sheet: Supplement Table 2.
Individual	Putative Population	Individual Barcode	Number of Reads	Number of Tags, m=5	Number of putative SNPs, m=5	Percentage missing genotypes
100203797	1	GTGCCT	220556	6418	2082	0.367684
T665-A5	1	TTCTAG	1012157	7974	2016	0.0368957
T630-A13	1	TCGATT	446147	7251	1784	0.0229008
T631-X9	Not analyzed	-	Not Sequenced	-	-
100186501	1	GTTGGA	506488	13190	3697	0.0712468
100186506	1	TCTCGG	367078	9478	2458	0.043257
100120887	1	GCTCAA	63360	3529	779	0.482188
100124450	Not analyzed	CTGCGA	450	-	-
100158048	1	CTTTGC	337288	7277	1678	0.019084
100101329	Not analyzed	-	Not Sequenced	-	-
100231811	2	ATGCAC	184085	6465	1621	0.0470738
100230476	2	ATGCAC	996796	8164	2043	0.0254453
100166577	Not analyzed	-	4826	57	7
100112079	2	ATGTTG	204057	6768	1627	0.0496183
100231801	2	ACCATG	362725	10499	1892	0.0305344
100179316	2	TCGGAC	236791	7306	1678	0.124682
100241727	3	GCGCTG	263677	7653	1740	0.0356234
100241723	3	CTTATG	260223	7186	1720	0.0330789
100203746	3	CTGGTT	121155	6129	1550	0.0750636
100203749	3	GCGACC	192848	6810	1612	0.0547074
21, 1996-15, 130	3	GCCGTA	86604	4945	1248	0.185751
100222555	3	TCGCCA	307381	7160	1675	0.0203562
100158022	Not analyzed	CCTAAC	16194	428	108
100165714	4	ATCAAA	286452	7251	1726	0.024173
100105535	Not analyzed	-	Not Sequenced	-	-
100186554	4	CCCTAA	193695	6413	1615	0.0903308
100186551	4	TTTGTC	91284	3150	793	0.510178
100179291	4	GTGTAA	355914	8978	2236	0.0330789
100232856	4	CCGCAT	1077283	7631	1929	0.0254453
